# Supplementary material for: Conformation-Driven Bilayer Nanocarriers for Anthocyanins Using Shell Polysaccharides: Stabilization Mechanisms and Enhanced In Vitro Lipid-Lowering Activity
Source: Molecules. 2026 May 13;31(10):1634. doi: 10.3390/molecules31101634 (PMC13209688; doi:10.3390/molecules31101634)
Supplement: Supplementary file 1 [file molecules-31-01634-s001.zip]

Archive with 1 entries (1 files):
- molecules-4294637-supplementary.pdf
